# Supplementary material for: Expansion of the Genotypic and Phenotypic Spectrum of ASH1L-Related Syndromic Neurodevelopmental Disorder
Source: Genes (Basel). 2024 Mar 28;15(4):423. doi: 10.3390/genes15040423 (PMC11049257; doi:10.3390/genes15040423)
Supplement: Supplementary file 1 [file genes-15-00423-s001.zip]

Archive with 1 entries (1 files):
- genes-2896901-supplementary.xlsx
