# Supplementary material for: Expansion of the Genotypic and Phenotypic Spectrum of ASH1L-Related Syndromic Neurodevelopmental Disorder
Source: Genes (Basel). 2024 Mar 28;15(4):423. doi: 10.3390/genes15040423 (PMC11049257; doi:10.3390/genes15040423)
Supplement: Supplementary file 1 [file genes-15-00423-s001.zip › genes-2896901-supplementary.xlsx]

## Sheet: Sheet1
	Phenotypes	Previously reported	BGR 1 (14y M)	BGR 2 (8y M)	BGR 3 (15y M)
NDD	ID/DD	13/13(%)	+	+	+
	ASD	10/11	+	+	+
	Developmental motor delay	5/9	-	-	-
	Developmental speech delay	5/8	+	-	-
	Feeding difficulties	3/5	-	-	-
	Seizures	3/5	+	-	+absence, focal motor, and myclonic, Kolonipin resistant
	Hypotonia	3/6	-	-	-
GUM	Penile Torsion	1/7	NR	NR	NR
	Cryptochidism	5/7	NR	NR	NR
	Sleep disorders	5/6	NR	NR	NR
Musculoskeletal abnormalities	Pectus carinatum	2/4	NR	NR	NR
	Pectus excavatum	1/4	NR	NR	NR
	Scoliosis	2/4	NR	NR	NR
	Cervial spinal fusion	1/4	NR	NR	NR
	Dysmetria/ataxic gait Maybe say abnromal gait?		-	+	-
Opth	Hyperopia/Astigmatism/Strabismus/Nystagmus	4/5	+	-	-
Other	Hearing impairment	3/5	-	-	+
	Gastrointestinal disturbances	4/7	-	-	-
	Anxiety/Depression		+	-	-

## Sheet: Sheet2
			109017101	103002101	104028101
	Phenotypes	Previously reported	BGR 1 (14y M)	BGR 2 (8y M)	BGR 3 (15y M)
NDD	ID/DD	14/14	+	+	+
	ASD	10/12	+	+	+
	Motor delay	5/10	-	+	NR
	Speech delay	5/9	+	+	NR
	Feeding difficulties	3/5	-	+	NR
	Seizures	4/6	+	-	+absence, focal motor, and myclonic, Kolonipin resistant
	Obsessive behaviors	1/1	+	+	NR
	ADHD	2/2	+	+	+
	Hypotonia	3/6	-	-	+
GUM	Penile Torsion	1/7	NR	NR	NR
	Cryptorchidism	5/7	NR	NR	NR
	Sleep disorders	5/6	+	-	-
Musculoskeletal abnormalities	Pectus carinatum	2/5	-	NR	NR
	Pectus excavatum	1/5	-	NR	NR
	Scoliosis	2/5	-	NR	NR
	Cervical spinal fusion	1/5	-	NR	NR
	Dysmetria/ataxic gait	0/1	-	+	+
Opth	Hyperopia/Astigmatism/Strabismus/Nystagmus	5/6	+	-	-
Other	Hearing impairment	3/6	-	-	+
	Gastrointestinal disturbances	4/7	+	+	NR
	Anxiety/Depression	NR	+	-	+
	Facial dysmorphisms	8/9	-	-	thin lips

## Sheet: Table 1
		109017101	103002101	104028101
Phenotypes	Previously Reported	BGR 1 (14y M)	BGR 2 (8y M)	BGR 3 (15y M)
Variant		1603G>T p.Gly535*	c.4902_4903del, p.Ser1635Cysfs*18	c.4909C>T, p.Gln1637*
Inheritnace		de novo	de novo	unknown
Type of variant		Nonsense	Frameshift	Nonsense
ID/DD	13/13	+	-	+
ASD	3/7	+	+	+
Motor delay	5/10	-	+	NR
Speech delay	4/8	+	+	NR
Feeding difficulties	3/6	-	+	NR
Seizures	4/8	+	-	+
Obsessive behaviors	2/3	+	+	NR
ADHD or hyperactivity	3/4	+	+	+
Hypotonia	3/4	-	-	+
Genital malformations	5/7	-*	-*	NR
Sleep disorders	5/6	+	-	-
Pectus carinatum/excavatum	2/5	-	-*	NR
Scoliosis	2/5	-	-*	NR
Cervical spinal fusion	0/1	-	-*	NR
Dysmetria/ataxic gait	5/7	-	+	+
Hyperopia/Astigmatism/Strabismus/Nystagmus	3/6	+	-	-
Hearing impairment	4/6	-	-	+
Gastrointestinal disturbances	0/1	+	+	NR
Anxiety/Depression	8/10	+	-	+
Facial dysmorphisms		-	-	thin lips

## Sheet: SupplementalTable1
	de Ligt 2012	Homsy 2015	Okamoto 2017	Stessman 2017 SSC_11282.p1	Stessman 2017 SSC_13678.p1	Stessman 2017 ID#2235-13D	Stessman 2017 ID#1206-11D	Stessman 2017 ID# 3145	Faundes 2018- Proband 5	Faundes 2018- Proband 6	Faundes 2018- Proband 7	Shen 2019	Liu 2021	BGR 1 (14y M)	BGR 2 (8y M)	BGR 3 (15y M)
ASH1L Variant	c.2170G > T; p.Ala724Ser	c.4039_4043delAAAAA; p.Lys1347GlufsTer7	c.8356G > C; p.Ala2786Pro	c.7764_7768dup; p.Asp2590Alafs*7	c.6427G>T; p.Glu2143*	c.3704_3705del CTinsC; p.Glu1236Lysfs Ter6	c.8868_8869del AAinsAAA; p.Arg2957Lysfs Ter19	c.7172G>A; p.Arg2391His	c.3033delA; p.Val1014CysfsTer24	c.7261C > T; p.Arg2421Ter	532.9 Kb deletion	c.2422_2423delAAinsT; p.Lys808TyrfsTer40	c.2678dup; p.Lys894*	c.1603G>T; p.Gly535*	c.4902_4903del; p.Ser1635Cysfs*18	c.4909C>T; p.Gln1637*
Inheritance	de novo	de novo	de novo	de novo	de novo	de novo	de novo	Unknown	de novo	de novo	de novo	de novo	de novo	de novo	de novo	unknown
Type of variant	Missense	Frame-shift	Missense	Frameshift	Nonsense	Frameshift	Frameshift	Missense	Frameshift	Nonsense	Microdeletion	Frameshift	Nonsense	Nonsense	Frameshift	Nonsense
Sex	Male	Unreported	Male	Male	Male	Male	Female	Male	Female	Male	Male	Male	Female	Male	Male	Male
ID/DD	Severe	+	Severe	Full scale IQ = 75	Full scale IQ = 60	Mild	+	Mild	Mild	Severe	Severe	Mild	Mild (Full scale ID = 75)	+	-	+
ASD	-	NR	NR	+	+	-	NR	NR	NR	+	NR	-	-	+	+	+
Motor delay	+	+	+	+	-	-	-	-	NR	NR	NR	+	-	-	+	NR
Speech delay	Absent speech	NR	Absent Speech	Mild	-	-	NR	Speech regression at age 3	NR	NR	NR	-	-	+	+	NR
Feeding difficulties	NR	NR	+	NR	NR	-	NR	NR	+	+	-	-	NR	-	+	NR
Seizures	NR	NR	-	-	+	NR	NR	+	NR	+	-	-	tonic-clonic	+	-	+
Obsessive behaviors	+	NR	NR	NR	NR	-	NR	NR	Trichotillomania	NR	NR	NR	NR	+	+	NR
ADHD or hyperactivity	NR	NR	NR	NR	NR	-	NR	+	NR	NR	NR	+	+	+	+	+
Hypotonia	+	NR	+	NR	NR	-	NR	NR	NR	+	NR	-	NR	-	-	+
Genital malformations	Cryptorchidism	NR	Bilateral cryptorchidism	NR	NR	-	NR	NR	NR	Cryptorchidism	Cryptorchidism	Penile Torsion	-	-*	-*	NR
Sleep disorders	NR	NR	+	Excessive daytime sleepiness and frequent naps	Sleepwalking, difficulty going to bed, long/frequent naps	-	NR	NR	NR	NR	NR	Obstructive sleep apnea	+	+	-	-
Pectus carinatum/excavatum	Pectus carinatum	NR	-	NR	NR	-	NR	NR	NR	NR	NR	Pectus excavatum	-	-	-*	NR
Scoliosis	-	NR	+	NR	NR	-	NR	NR	NR	NR	NR	+	-	-	-*	NR
Dysmetria/ataxic gait	NR	NR	NR	NR	NR	NR	NR	NR	NR	NR	NR	NR	-	-	+	+
Hyperopia/Astigmatism/Strabismus/Nystagmus	NR	NR	Strabismus, nystagmus	NR	NR	-	Hyperopia, astigmatism	NR	Hyperopia	Hyperopia	NR	Large appearing optic nerves, pseudopapilledema	-	+	-	-
Hearing impairment	NR	NR	Left-sided moderate sensorineural hearing loss	NR	NR	-	+	NR	NR	Hyperacusis	NR	-	-	-	-	+
Gastrointestinal disturbances	NR	NR	+	Bloating and excessive gas	Incontinence at night	-	NR	NR	NR	NR	Constipation	-	NR	+	+	NR
Anxiety/ Depression	NR	NR	NR	NR	NR	NR	NR	NR	NR	NR	NR	NR	-	+	-	+
Facial dysmorphisms	Deeply set eyes, synophrys, small asymmetric ears, a beak shaped nose	NR	Hypertelorism, low set ears, flat nasal bridge, short, upturned nose, short philtrum, orofacial hypotonia with an open mouth appearance, high arched palate, and down-turned corners of the mouth Dolichocephaly	NR	NR	-	Smooth filtrum, hypertelorism, and a low hairline	Dolischocephaly	+	+	+	Mild blepharophimosis, ptosis, downslanting short palpebral fissures, narrow mouth and thin vermilion of upper lip, slightly long philtrum, low and mildly slender nasal bridge, narrow high arched palate, small ears, frontal upsweep – Small filtrum, hypertelorism, and a low hairline Motor developmental delay Fine motor delay	-	-	-	thin lips
Other	Low birth weight, wide set nipples	Coronary branching, anomalous, right; single left coronary; truncus arteriosus type 1	Microcephaly, growth failure, abnormal behavior, markedly delayed myelination of cerebral white matter, cervical spinal fusion.	History of elevated externalizing, internalizing, withdrawal, affective, social, and thought problems	Otitis media		Hyperthyroidism	NOS Pervasive Developmental Disorder, abnormal EEG, lumbar hyperlordosis, winged scapulae, mild asymmetry in the temporal horns of lateral ventricles	Biscuspid aortic valve, ventricular spetal defect, patent foramen ovale, precocious puberty, an hypermobility	Hydronephrosis, inguinal hernia, and hypermobility	Behavioral problems, microcephaly	Mild thickening of the corpus callosum	Aberrant social behavior, (EEG) recordings revealed generalized multifocal polyspike slow wave discharges. Monozygotic twin sister has similar phenotypes.		Additional variants found in TSHZ3 and TNR	Additional variants found in MED12, POU4F3, and ATP2B2.

## Sheet: SupplementalTable1 caption
Supplemental Table 1. Genotype and phenotype of previously published ASH1L probands, for whom phenotypic features were detailed, and three additional BGR-derived subjects. Variants in ASH1L have been reported in large cohort studies and in case reports. If no additional phenotypic information was reported, they are not included here. If a paper did not comment on a specific phenotypic feature, th…

## Sheet: Sheet4
ID/DD	13/13				ID/DD	15/16	+	-	+
ASD	0.428571				ASD	6/10	+	+	+
Motor delay	0.5				Motor delay	6/12	-	+	NR
Speech delay	0.5				Speech delay	6/10	+	+	NR
Feeding difficulties	0.5				Feeding difficulties	4/8	-	+	NR
Seizures	0.5				Seizures	6/11	+	-	+
Obsessive behaviors	0.666667				Obsessive behaviors	4/5	+	+	NR
ADHD or hyperactivity	0.75				ADHD or hyperactivity	6/7	+	+	+
Hypotonia	0.75				Hypotonia	4/7	-	-	+
Genital malformations	0.714286				Genital malformations	5/9	-*	-*	NR
Sleep disorders	0.833333				Sleep disorders	6/9	+	-	-
Pectus carinatum/excavatum	0.4				Pectus carinatum/excavatum	2/7	-	-*	NR
Scoliosis	0.4				Scoliosis	2/7	-	-*	NR
Dysmetria/ataxic gait	0/1				Dysmetria/ataxic gait	2/4	-	+	+
Hyperopia/Astigmatism/Strabismus/Nystagmus	0.714286				Hyperopia/Astigmatism/Strabismus/Nystagmus	6/10	+	-	-
Hearing impairment	0.5				Hearing impairment	4/9	-	-	+
Gastrointestinal disturbances	0.666667				Gastrointestinal disturbances	6/8	+	+	NR
Anxiety/Depression	0/1				Anxiety/Depression	2/4	+	-	+
Facial dysmorphisms	0.8				Facial dysmorphisms	9/13	-	-	thin lips
